# Supplementary material for: Glyphosate Efficacy in Chloris virgata Sw. in Response to Temperature and Tank Mixing
Source: Plants (Basel). 2022 Nov 22;11(23):3190. doi: 10.3390/plants11233190 (PMC9737009; doi:10.3390/plants11233190)
Supplement: Supplementary file 1 [file plants-11-03190-s001.zip]

Archive with 1 entries (1 files):
- plants-1969764-Supplementary File S1.xlsx
