# Supplementary material for: Glyphosate Efficacy in Chloris virgata Sw. in Response to Temperature and Tank Mixing
Source: Plants (Basel). 2022 Nov 22;11(23):3190. doi: 10.3390/plants11233190 (PMC9737009; doi:10.3390/plants11233190)
Supplement: Supplementary file 1 [file plants-11-03190-s001.zip › plants-1969764-Supplementary File S1.xlsx]

## Sheet: Temp x Gly
Treatment	Run	Gly	Rep	Replications	Temperature	Plant no.(pre) FTR 3	Plant no.(post) FTR 3	Sur-3																	Sur-3SQ	DM-3			DM-3SQ	Plant no.(pre) FTR 8	Plant no.(post) FTR 8	Sur-8			Sur-8SQ	DM-8			DM-8SQ	Plant no.(pre) FTR 9	Plant no.(post) FTR 9	Sur-9			Sur-9SQ	DM-9			DM-9SQ
FTR Glasshouse experiment				HT-I			FTR Glasshouse experiment																			HT-II					FTR Glasshouse experiment					LT-I					FTR Glasshouse experiment					LT-II
Populations(4): FTR 3, FTR 8, FTR9 and FTR 11							Populations(4): FTR 3, FTR 8, FTR9 and FTR 11																								Populations(4): FTR 3, FTR 8, FTR9 and FTR 11										Populations(4): FTR 3, FTR 8, FTR9 and FTR 11
Treatments: 7							Treatments: 7																								Treatments: 7										Treatments: 7
Replications: 3							Replications: 3																								Replications: 3										Replications: 3
Total pots= 21 per population							Total pots= 21 per population																								Total pots= 21 per population										Total pots= 21 per population
Sowing date: 15 Jan 2021							Sowing date: 10 March 2021																								Sowing date: 15 Jan 2021										Sowing date: 10 March 2021
Spray date: 01 Feb 2021							Spray date: 29 March 2021																								Spray date: 04 Feb 2021										Spray date: 01 April 2021
Harvesting date: 01 March 2021							Harvesting date: 28 April 2021																								Harvesting date: 05 March 2021										Harvesting date: 30 April 2021
Glyphosate 570
Gly L/ha		g ae/ha								2.44949
Treatment	Run	Gly	Rep	Replications	Temperature	Plant no.(pre) FTR 3	Plant no.(post) FTR 3	Sur-3	Sur3%	SE	DM3	SE	Sur8%	SE	DM8	SE	Sur9%	SE	DM9	SE	Sur11%	SE	DM11	SE	Sur-3SQ	DM-3			DM-3SQ	Plant no.(pre) FTR 8	Plant no.(post) FTR 8	Sur-8			Sur-8SQ	DM-8			DM-8SQ	Plant no.(pre) FTR 9	Plant no.(post) FTR 9	Sur-9			Sur-9SQ	DM-9			DM-9SQ
Control	First	0	1	1	High	4	4	100	100	0	13.4333	1.90865	100	0	10	0.946728	100	0	13.35	3.218	100	0	10.0667	1.73336	10.025	17.4			4.23084	4	4	100			10.025	12.8			3.64692	4	4	100			10.025	17			4.1833
	First	0	2	2	High	4	4	100																	10.025	12.1			3.54965	4	4	100			10.025	11.7			3.49285	4	4	100			10.025	21.8			4.72229
	First	0	3	3	High	4	4	100																	10.025	20.3			4.5607	4	4	100			10.025	11.6			3.47851	3	3	100			10.025	22.2			4.76445
Control	Second	0	1	4	High	4	4	100																	10.025	7.6			2.84605	4	4	100			10.025	7.1			2.75681	4	4	100			10.025	5.5			2.44949
	Second	0	2	5	High	4	4	100																	10.025	10.2			3.27109	4	4	100			10.025	8.6			3.01662	4	4	100			10.025	7.2			2.77489
	Second	0	3	6	High	4	4	100																	10.025	13			3.67423	4	4	100			10.025	8.2			2.94958	4	4	100			10.025	6.4			2.62679
Control	First	0	1	1	Low	4	4	100	100	0	12.3833	1.36315	100	0	9.53333	0.486154	100	0	12.1667	1.13192	100	0	9.46667	1.36589	10.025	16.1			4.07431	4	4	100			10.025	10.5			3.31662	4	4	100			10.025	17.1			4.19524
	First	0	2	2	Low	3	3	100																	10.025	16.2			4.08656	4	4	100			10.025	7.4			2.81069	4	4	100			10.025	13.3			3.71484
	First	0	3	3	Low	3	3	100																	10.025	12.3			3.57771	4	4	100			10.025	9.2			3.11448	4	4	100			10.025	11.6			3.47851
Control	Second	0	1	4	Low	4	4	100																	10.025	12.1			3.54965	4	4	100			10.025	10.7			3.34664	4	4	100			10.025	9.2			3.11448
	Second	0	2	5	Low	4	4	100																	10.025	9.7			3.19374	4	4	100			10.025	9.9			3.2249	4	4	100			10.025	11.4			3.44964
	Second	0	3	6	Low	4	4	100																	10.025	7.9			2.89828	4	4	100			10.025	9.5			3.16228	4	4	100			10.025	10.4			3.30151
Gly (0.25)	First	0.1425	1	1	High	4	4	100	87.5	8.53735	2.33333	0.430156	100	0	7.76667	1.87216	100	0	12.9333	2.81078	100	0	8.55	1.07208	10.025	1.6			1.44914	4	4	100			10.025	10.3			3.28634	4	4	100			10.025	15.6			4.01248
	First	0.1425	2	2	High	5	5	100																	10.025	2.6			1.76068	5	5	100			10.025	15.5			4	4	4	100			10.025	22.2			4.76445
	First	0.1425	3	3	High	4	2	50																	7.10634	3.3			1.94936	4	4	100			10.025	7.6			2.84605	4	4	100			10.025	18.9			4.40454
Gly (0.25)	Second	0.1425	1	4	High	4	4	100																	10.025	2.1			1.61245	4	4	100			10.025	6.1			2.56905	4	4	100			10.025	6.2			2.58844
	Second	0.1425	2	5	High	4	4	100																	10.025	3.6			2.02485	4	4	100			10.025	3			1.87083	4	4	100			10.025	8			2.91548
	Second	0.1425	3	6	High	4	3	75																	8.68907	0.8			1.14018	4	4	100			10.025	4.1			2.14476	4	4	100			10.025	6.7			2.68328
Gly (0.25)	First	0.1425	1	1	Low	4	2	50	21.3889	7.93813	0.249833	0.234066	30.5556	4.11925	4.86667	1.14771	87.5	5.58901	9.51667	1.29881	100	0	6.9	0.525248	7.10634	1.42			1.38564	4	2	50			7.10634	6.4			2.62679	4	4	100			10.025	12			3.53553
	First	0.1425	2	2	Low	5	1	20																	4.52769	0.023			0.723187	3	1	33.3333			5.81664	1.3			1.34164	4	3	75			8.68907	10.7			3.34664
	First	0.1425	3	3	Low	3	1	33.3333																	5.81664	0.016			0.718331	4	1	25			5.04975	9.1			3.09839	4	3	75			8.68907	12.3			3.57771
Gly (0.25)	Second	0.1425	1	4	Low	4	0	0																	0.707107	0			0.707107	4	1	25			5.04975	2.9			1.84391	4	3	75			8.68907	3.7			2.04939
	Second	0.1425	2	5	Low	4	0	0																	0.707107	0			0.707107	4	1	25			5.04975	3.6			2.02485	4	4	100			10.025	10			3.24037
	Second	0.1425	3	6	Low	4	1	25																	5.04975	0.04			0.734847	4	1	25			5.04975	5.9			2.52982	4	4	100			10.025	8.4			2.98329
Gly(0.5)	First	0.285	1	1	High	4	1	25	16.6667	5.26937	0.0766667	0.0479946	70.8333	10.0326	4.40833	1.25436	95.8333	4.1658	10.1667	1.77514	100	0	8.36667	1.43303	5.04975	0.31			0.9	4	3	75			8.68907	7.4			2.81069	4	4	100			10.025	13.8			3.78153
	First	0.285	2	2	High	4	0	0																	0.707107	0			0.707107	4	3	75			8.68907	6.1			2.56905	4	4	100			10.025	16.2			4.08656
	First	0.285	3	3	High	4	0	0																	0.707107	0			0.707107	4	3	75			8.68907	7.6			2.84605	4	4	100			10.025	10.5			3.31662
Gly(0.5)	Second	0.285	1	4	High	4	1	25																	5.04975	0.07			0.754983	4	4	100			10.025	2.5			1.73205	4	4	100			10.025	7.4			2.81069
	Second	0.285	2	5	High	4	1	25																	5.04975	0.03			0.728011	4	1	25			5.04975	0.05			0.74162	4	4	100			10.025	8.9			3.06594
	Second	0.285	3	6	High	4	1	25																	5.04975	0.05			0.74162	4	3	75			8.68907	2.8			1.81659	4	3	75			8.68907	4.2			2.16795
Gly(0.5)	First	0.285	1	1	Low	4	0	0	0	0	0	0	19.4444	6.33299	1.385	0.481036	83.3333	5.26937	5.2	1.3606	95.8333	4.1658	4.16667	1.15118	0.707107	0			0.707107	3	1	33.3333			5.81664	2.96			1.86011	4	3	75			8.68907	6.1			2.56905
	First	0.285	2	2	Low	4	0	0																	0.707107	0			0.707107	5	0	0			0.707107	0			0.707107	4	3	75			8.68907	9.1			3.09839
	First	0.285	3	3	Low	4	0	0																	0.707107	0			0.707107	3	1	33.3333			5.81664	1.65			1.46629	4	3	75			8.68907	9			3.08221
Gly(0.5)	Second	0.285	1	4	Low	4	0	0																	0.707107	0			0.707107	4	1	25			5.04975	1.6			1.44914	4	4	100			10.025	1.8			1.51658
	Second	0.285	2	5	Low	4	0	0																	0.707107	0			0.707107	4	0	0			0.707107	0			0.707107	4	4	100			10.025	2.7			1.78885
	Second	0.285	3	6	Low	4	0	0																	0.707107	0			0.707107	4	1	25			5.04975	2.1			1.61245	4	3	75			8.68907	2.5			1.73205
Gly(1.0)	First	0.57	1	1	High	4	0	0	0	0	0	0	46.3889	11.8642	2.16667	0.495657	81.9444	5.85851	6.7	1.23425	100	0	5.56667	0.871471	0.707107	0			0.707107	5	1	20			4.52769	1.2			1.30384	3	2	66.6667			8.19553	6.5			2.64575
	First	0.57	2	2	High	4	0	0																	0.707107	0			0.707107	3	1	33.3333			5.81664	1.2			1.30384	3	3	100			10.025	7.6			2.84605
	First	0.57	3	3	High	4	0	0																	0.707107	0			0.707107	4	4	100			10.025	3.8			2.07364	4	4	100			10.025	11.8			3.50714
Gly(1.0)	Second	0.57	1	4	High	4	0	0																	0.707107	0			0.707107	4	2	50			7.10634	2.9			1.84391	4	3	75			8.68907	2.6			1.76068
	Second	0.57	2	5	High	4	0	0																	0.707107	0			0.707107	4	2	50			7.10634	3			1.87083	4	3	75			8.68907	5.3			2.40832
	Second	0.57	3	6	High	4	0	0																	0.707107	0			0.707107	4	1	25			5.04975	0.9			1.18322	4	3	75			8.68907	6.4			2.62679
Gly(1.0)	First	0.57	1	1	Low	4	0	0	0	0	0	0	20.8333	4.1658	0.338333	0.0966724	66.6667	15.3627	1.395	0.310663	91.6667	5.26937	1.94167	0.367731	0.707107	0			0.707107	4	1	25			5.04975	0.42			0.959166	4	4	100			10.025	1.45			1.39642
	First	0.57	2	2	Low	4	0	0																	0.707107	0			0.707107	4	1	25			5.04975	0.66			1.07703	4	1	25			5.04975	0.41			0.953939
	First	0.57	3	3	Low	4	0	0																	0.707107	0			0.707107	4	1	25			5.04975	0.27			0.877496	4	2	50			7.10634	2.61			1.76352
Gly(1.0)	Second	0.57	1	4	Low	4	0	0																	0.707107	0			0.707107	4	0	0			0.707107	0			0.707107	4	4	100			10.025	1.8			1.51658
	Second	0.57	2	5	Low	4	0	0																	0.707107	0			0.707107	4	1	25			5.04975	0.5			1	4	1	25			5.04975	0.9			1.18322
	Second	0.57	3	6	Low	4	0	0																	0.707107	0			0.707107	4	1	25			5.04975	0.18			0.824621	4	4	100			10.025	1.2			1.30384
Gly(2.0)	First	1.14	1	1	High	4	0	0	0	0	0	0	28.3333	7.81573	0.518333	0.227877	62.5	16.767	2.82	0.830389	91.6667	8.3316	2.85	0.490985	0.707107	0			0.707107	4	2	50			7.10634	1.48			1.40712	4	1	25			5.04975	1.87			1.53948
	First	1.14	2	2	High	4	0	0																	0.707107	0			0.707107	4	2	50			7.10634	0.83			1.15326	4	3	75			8.68907	5.35			2.41868
	First	1.14	3	3	High	3	0	0																	0.707107	0			0.707107	5	1	20			4.52769	0.36			0.927362	3	0	0			0.707107	0			0.707107
Gly(2.0)	Second	1.14	1	4	High	4	0	0																	0.707107	0			0.707107	4	0	0			0.707107	0			0.707107	4	4	100			10.025	5			2.34521
	Second	1.14	2	5	High	4	0	0																	0.707107	0			0.707107	4	1	25			5.04975	0.04			0.734847	4	3	75			8.68907	2			1.58114
	Second	1.14	3	6	High	4	0	0																	0.707107	0			0.707107	4	1	25			5.04975	0.4			0.948683	4	4	100			10.025	2.7			1.78885
Gly(2.0)	First	1.14	1	1	Low	3	0	0	0	0	0	0	0	0	0	0	0	0	0	0	41.6667	15.3627	0.268333	0.102364	0.707107	0			0.707107	4	0	0			0.707107	0			0.707107	4	0	0			0.707107	0			0.707107
	First	1.14	2	2	Low	4	0	0																	0.707107	0			0.707107	4	0	0			0.707107	0			0.707107	4	0	0			0.707107	0			0.707107
	First	1.14	3	3	Low	4	0	0																	0.707107	0			0.707107	4	0	0			0.707107	0			0.707107	4	0	0			0.707107	0			0.707107
Gly(2.0)	Second	1.14	1	4	Low	4	0	0																	0.707107	0			0.707107	4	0	0			0.707107	0			0.707107	4	0	0			0.707107	0			0.707107
	Second	1.14	2	5	Low	3	0	0																	0.707107	0			0.707107	4	0	0			0.707107	0			0.707107	4	0	0			0.707107	0			0.707107
	Second	1.14	3	6	Low	4	0	0																	0.707107	0			0.707107	4	0	0			0.707107	0			0.707107	3	0	0			0.707107	0			0.707107
Gly(4.0)	First	2.28	1	1	High	4	0	0	0	0	0	0	4.16667	4.1658	0.0816667	0.0816497	30.5556	11.9129	0.25	0.129691	54.1667	17.5755	0.666667	0.31139	0.707107	0			0.707107	5	0	0			0.707107	0			0.707107	3	1	33.3333			5.81664	0.18			0.824621
	First	2.28	2	2	High	3	0	0																	0.707107	0			0.707107	3	0	0			0.707107	0			0.707107	4	2	50			7.10634	0.45			0.974679
	First	2.28	3	3	High	4	0	0																	0.707107	0			0.707107	4	0	0			0.707107	0			0.707107	3	0	0			0.707107	0			0.707107
Gly(4.0)	Second	2.28	1	4	High	4	0	0																	0.707107	0			0.707107	4	0	0			0.707107	0			0.707107	4	3	75			8.68907	0.8			1.14018
	Second	2.28	2	5	High	4	0	0																	0.707107	0			0.707107	4	0	0			0.707107	0			0.707107	4	1	25			5.04975	0.07			0.754983
	Second	2.28	3	6	High	4	0	0																	0.707107	0			0.707107	4	1	25			5.04975	0.49			0.994987	4	0	0			0.707107	0			0.707107
Gly(4.0)	First	2.28	1	1	Low	4	0	0	0	0	0	0	0	0	0	0	0	0	0	0	0	0	0	0	0.707107	0			0.707107	4	0	0			0.707107	0			0.707107	4	0	0			0.707107	0			0.707107
	First	2.28	2	2	Low	5	0	0																	0.707107	0			0.707107	4	0	0			0.707107	0			0.707107	4	0	0			0.707107	0			0.707107
	First	2.28	3	3	Low	4	0	0																	0.707107	0			0.707107	4	0	0			0.707107	0			0.707107	4	0	0			0.707107	0			0.707107
Gly(4.0)	Second	2.28	1	4	Low	4	0	0																	0.707107	0			0.707107	4	0	0			0.707107	0			0.707107	4	0	0			0.707107	0			0.707107
	Second	2.28	2	5	Low	4	0	0																	0.707107	0			0.707107	4	0	0			0.707107	0			0.707107	4	0	0			0.707107	0			0.707107
	Second	2.28	3	6	Low	4	0	0																	0.707107	0			0.707107	4	0	0			0.707107	0			0.707107	4	0	0			0.707107	0			0.707107
Gly(8.0)	First	4.56	1	1	High	5	0	0	0	0	0	0	0	0	0	0	0	0	0	0	4.16667	4.1658	0.00333333	0.00333264	0.707107	0			0.707107	4	0	0			0.707107	0			0.707107	4	0	0			0.707107	0			0.707107
	First	4.56	2	2	High	4	0	0																	0.707107	0			0.707107	4	0	0			0.707107	0			0.707107	4	0	0			0.707107	0			0.707107
	First	4.56	3	3	High	4	0	0																	0.707107	0			0.707107	4	0	0			0.707107	0			0.707107	4	0	0			0.707107	0			0.707107
Gly(8.0)	Second	4.56	1	4	High	4	0	0																	0.707107	0			0.707107	4	0	0			0.707107	0			0.707107	4	0	0			0.707107	0			0.707107
	Second	4.56	2	5	High	4	0	0																	0.707107	0			0.707107	4	0	0			0.707107	0			0.707107	4	0	0			0.707107	0			0.707107
	Second	4.56	3	6	High	4	0	0																	0.707107	0			0.707107	4	0	0			0.707107	0			0.707107	4	0	0			0.707107	0			0.707107
Gly(8.0)	First	4.56	1	1	Low	4	0	0	0	0	0	0	0	0	0	0	0	0	0	0	0	0	0	0	0.707107	0			0.707107	4	0	0			0.707107	0			0.707107	4	0	0			0.707107	0			0.707107
	First	4.56	2	2	Low	4	0	0																	0.707107	0			0.707107	4	0	0			0.707107	0			0.707107	5	0	0			0.707107	0			0.707107
	First	4.56	3	3	Low	4	0	0																	0.707107	0			0.707107	4	0	0			0.707107	0			0.707107	4	0	0			0.707107	0			0.707107
Gly(8.0)	Second	4.56	1	4	Low	4	0	0																	0.707107	0			0.707107	4	0	0			0.707107	0			0.707107	4	0	0			0.707107	0			0.707107
	Second	4.56	2	5	Low	4	0	0																	0.707107	0			0.707107	4	0	0			0.707107	0			0.707107	4	0	0			0.707107	0			0.707107
	Second	4.56	3	6	Low	4	0	0																	0.707107	0			0.707107	4	0	0			0.707107	0			0.707107	4	0	0			0.707107	0			0.707107
[truncated: 15 more columns]

## Sheet: Data (Temp)
		Use	3=Ch		8=SGM2			9=SGW2	11=CP2	(use details from Het's paper)
		G	High		Low				G	High		Low				G	High		Low				G	High		Low
Sur3	Ch	0	100	0	100	0	DM3	Ch	0	13.43	1.90865	12.38	1.36315	Sur9	SGW3	0	100	0	100	0	DM9	SGW3	0	13.35	3.218	12.17	1.13192
		0.1425	87.5	8.53735	21.39	7.93813			0.1425	2.33	0.430156	0.25	0.234066			0.1425	100	0	87.5	5.58901			0.1425	12.93	2.81078	9.52	1.29881
		0.285	16.67	5.26937	0	0			0.285	0.08	0.0479946	0	0			0.285	95.8	4.1658	83.3	5.26937			0.285	10.17	1.77514	5.2	1.3606
		0.57	0	0	0	0			0.57	0	0	0	0			0.57	81.9	5.85851	66.7	15.3627			0.57	6.7	1.23425	1.4	0.310663
		1.14	0	0	0	0			1.14	0	0	0	0			1.14	62.5	16.767	0	0			1.14	2.82	0.830389	0	0
		2.28	0	0	0	0			2.28	0	0	0	0			2.28	30.6	11.9129	0	0			2.28	0.25	0.129691	0	0
		4.56	0	0	0	0			4.56	0	0	0	0			4.56	0	0	0	0			4.56	0	0	0	0
		G	High		Low				G	High		Low				G	High		Low				G	High		Low
Sur8	SGM2	0	100	0	100	0	DM8	SGM2	0	10	0.946728	9.53	0.486154	Sur11	CP2	0	100	0	100	0	DM11	CP2	0	10.07	1.73336	9.47	1.36589
		0.1425	100	0	30.6	4.11925			0.1425	7.77	1.87216	4.87	1.14771			0.1425	100	0	100	0			0.1425	8.55	1.07208	6.9	0.525248
		0.285	70.8	10.0326	19.4	6.33299			0.285	4.41	1.25436	1.39	0.481036			0.285	100	0	95.8	4.1658			0.285	8.37	1.43303	4.17	1.15118
		0.57	46.4	11.8642	20.8	4.1658			0.57	2.17	0.495657	0.34	0.0966724			0.57	100	0	91.7	5.26937			0.57	5.57	0.871471	1.94	0.367731
		1.14	28.3	7.81573	0	0			1.14	0.52	0.227877	0	0			1.14	91.7	8.3316	41.7	15.3627			1.14	2.85	0.490985	0.27	0.102364
		2.28	4.2	4.1658	0	0			2.28	0.08	0.0816497	0	0			2.28	54.2	17.5755	0	0			2.28	0.67	0.31139	0	0
		4.56	0	0	0	0			4.56	0	0	0	0			4.56	4.2	4.1658	0	0			4.56	0.01	0.00333264	0	0

## Sheet:  Table Antagonistic experiment
	Antagonistic Experiment ANOVA
	FTR-3 (Ch)	Survival		DM
	Gly (g/ha)	No 2,4-D	2,4-D	No 2,4-D	2,4-D
	0	100	100	19.32	19.32
	92.625	84.4	83.3	12.7	11.52
	185.25	87.5	87.5	6.21	5.44
	370.5	70.8	79.2	3.06	2.69
	741	33.3	62.5	1.04	1.15
	1482	0	18.8	0	0.6
	LSD	13.9		3.23
	FTR-11 (CP2)	Survival		DM
	Gly	No 2,4-D	2,4-D	No 2,4-D	2,4-D
	0	100	100	17.34	17.34
	370.5	100	100	12.25	10.97
	741	100	100	9.87	11.99
	1482	96.88	100	6.44	8.64
	2223	96.88	100	3.94	7.03
	2964	88	100	3.08	6.69
	3705	72.5	100	1.67	6.21
	LSD	6.85		3.59

## Sheet: Table Temp. Experiment
		ANOVA for mean of two-experimental runs
		Survival percent and Dry matter (g/pot)
		Sur3	Ch			DM3	Ch
		G (g/ha)	High T	Low T		G	High	Low
		0	100	100		0	13.43	12.38
		143	87.5	21.39		143	2.33	0.25
		285	16.67	0		285	0.08	0
		570	0	0		570	0	0
		1140	0	0		1140	0	0
		2280	0	0		2280	0	0
		4560	0	0		4560	0	0
		LSD	9.708			LSD	1.78
		Sur8	SGM2			DM8	SGM2
		G	High	Low		G	High	Low
		0	100	100		0	10	9.53
		143	100	30.6		143	7.77	4.87
		285	70.8	19.4		285	4.41	1.39
		570	46.4	20.8		570	2.17	0.34
		1140	28.3	0		1140	0.52	0
		2280	4.2	0		2280	0.08	0
		4560	0	0		4560	0	0
		LSD	15.09			LSD	2.049
		Sur9	SGW3			DM9	SGW3
		G	High	Low		G	High	Low
		0	100	100		0	13.35	12.17
		143	100	87.5		143	12.93	9.52
		285	95.8	83.3		285	10.17	5.2
		570	81.9	66.7		570	6.7	1.4
		1140	62.5	0		1140	2.82	0
		2280	30.6	0		2280	0.25	0
		4560	0	0		4560	0	0
		LSD	20.85			LSD	3.447
		Sur11	CP2			DM11	CP2
		G	High	Low		G	High	Low
		0	100	100		0	10.07	9.47
		143	100	100		143	8.55	6.9
		285	100	95.8		285	8.37	4.17
		570	100	91.7		570	5.57	1.94
		1140	91.7	41.7		1140	2.85	0.27
		2280	54.2	0		2280	0.67	0
		4560	4.2	0		4560	0.01	0
		LSD	19.73			LSD	2.085
